# Supplementary material for: COVID-19 and acute kidney injury in German hospitals 2020
Source: PLoS One. 2022 Jun 9;17(6):e0264510. doi: 10.1371/journal.pone.0264510 (PMC9182294; doi:10.1371/journal.pone.0264510)
Supplement: S2 Table — (XLSX) [file pone.0264510.s007.xlsx]

## Sheet: Tabelle1
ICD-10 Code	Main diagnosis	Cases	Relative Frequency
J12.8	Pneumonia due to other viruses	74789	0.485107
B34.2	Infection by coronaviruses of unspecified localization	3898	0.0252838
J22	Acute lower respiratory tract infection, unspecified	3569	0.0231498
J06.9	Acute upper respiratory tract infection, unspecified	2393	0.0155218
J20.8	Acute bronchitis caused by other unspecified pathogens	2137	0.0138613
J12.9	Viral pneumonia, unspecified	1472	0.0095479
Z22.8	Germ carrier of other infectious diseases	1284	0.00832847
J98.7	Respiratory tract infection, not elsewhere classified	1258	0.00815982
E86	Volume deficiency	1248	0.00809496
R06.0	Dyspnea	1169	0.00758254
