# Supplementary material for: COVID-19 and acute kidney injury in German hospitals 2020
Source: PLoS One. 2022 Jun 9;17(6):e0264510. doi: 10.1371/journal.pone.0264510 (PMC9182294; doi:10.1371/journal.pone.0264510)
Supplement: S4 Table — (XLSX) [file pone.0264510.s009.xlsx]

## Sheet: Tabelle1
Contingency table for AKI and COVID-19 by sex
	AKI	Non-AKI	Total
Men	10308	69473	79781
Women	6463	67919	74382
Total	16771	137392	154163
