# Supplementary material for: COVID-19 and acute kidney injury in German hospitals 2020
Source: PLoS One. 2022 Jun 9;17(6):e0264510. doi: 10.1371/journal.pone.0264510 (PMC9182294; doi:10.1371/journal.pone.0264510)
Supplement: S5 Table — (XLSX) [file pone.0264510.s010.xlsx]

## Sheet: Tabelle1
Contingency table for in-hospital mortality and COVID-19 by sex
	Deceased	Alive	Total
Men	17635	62146	79781
Women	12665	61717	74382
Total	30300	123863	154163
