# Supplementary material for: COVID-19 and acute kidney injury in German hospitals 2020
Source: PLoS One. 2022 Jun 9;17(6):e0264510. doi: 10.1371/journal.pone.0264510 (PMC9182294; doi:10.1371/journal.pone.0264510)
Supplement: S6 Table — (XLSX) [file pone.0264510.s011.xlsx]

## Sheet: Tabelle1
ICD-10 Code	Primary diagnosis	Cases	Percent
A41.9	Sepsis, unspecified	176	0.0104931
R57.2	Septic shock	6	0.000357718
ICD-10 Code	Secondary diagnosis	Cases	Percent
A41.9	Sepsis, unspecified	1410	0.0840637
A41.8	Sepsis due to other more closely defined causes	845	0.0503786
A41.1	Sepsis due to other specified staphylococci	770	0.0459071
A41.0	Sepsis due to Staphylococcus aureus	278	0.0165743
A41.58	Sepsis: Other gram-negative pathogens	262	0.0156203
A41.51	Sepsis: Escherichia coli [E. coli]	238	0.0141895
A40.2	Sepsis caused by streptococci, group D, and enterococci	223	0.0132952
A41.52	Sepsis: Pseudomonas	75	0.00447147
A41.2	Sepsis due to unspecified staphylococci	69	0.00411375
A40.8	Other sepsis due to streptococci	53	0.00315984
A41.4	Sepsis due to anaerobes	32	0.00190783
A40.3	Sepsis due to Streptococcus pneumoniae	20	0.00119239
A40.1	Sepsis due to streptococci, group B	14	0.000834675
A40.9	Sepsis caused by streptococci, unspecified	9	0.000536577
A41.3	Sepsis due to Haemophilus influenzae	4	0.000238479
R57.2	Septic shock	2292	0.136648
